# Supplementary material for: Seeds for effective oligonucleotide design
Source: BMC Genomics. 2011 Jun 1;12:280. doi: 10.1186/1471-2164-12-280 (PMC3128067; doi:10.1186/1471-2164-12-280)
Supplement: Additional file 2 — This file contains the complete results of our tests for all the 50-mer data sets. [file 1471-2164-12-280-S2.XLSX]

## Sheet: Sheet1
Contiguous		Accuracy						Efficiency						Precision					Recall
w	Data set 1	Data set 2	Data set 3	Mean	Std.dev.		Data set 1	Data set 2	Data set 3	Mean	Std.dev.		Data set 1	Data set 2	Data set 3	Mean		Data set 1	Data set 2	Data set 3	Mean
7	0.703095	0.708919	0.702933	0.704982	0.00341047		0.0478584	0.0484997	0.0478495	0.0480692	0.000372878		0.54331	0.550305	0.542913	0.545509		0.996019	0.995993	0.996705	0.996239
8	0.800457	0.80616	0.801177	0.802598	0.00310597		0.0565013	0.0571355	0.0564949	0.0567106	0.000368031		0.675238	0.684079	0.675775	0.678364		0.982691	0.981279	0.983724	0.982565
9	0.85292	0.856873	0.854477	0.854757	0.00199098		0.064159	0.0647545	0.0641618	0.0643584	0.000342997		0.771507	0.779823	0.773152	0.774827		0.953543	0.950817	0.954923	0.953094
10	0.874877	0.876957	0.876272	0.876035	0.00106015		0.0706898	0.0712812	0.0706997	0.0708902	0.000338599		0.843509	0.850041	0.844561	0.846037		0.908668	0.905633	0.910457	0.908253
11	0.874861	0.875118	0.876049	0.875343	0.000624808		0.0762021	0.076685	0.0762255	0.0763708	0.000272345		0.896616	0.902036	0.897065	0.898572		0.854137	0.84976	0.855995	0.853297
12	0.858906	0.857559	0.859431	0.858632	0.000965277		0.0807141	0.0811711	0.0806952	0.0808601	0.000269471		0.935905	0.938847	0.935304	0.936685		0.793613	0.789226	0.794943	0.792594
13	0.831834	0.82905	0.83335	0.831411	0.00218068		0.0843886	0.0847435	0.084516	0.0845494	0.000179754		0.964428	0.965832	0.964243	0.964834		0.731292	0.726205	0.733746	0.730414
14	0.798541	0.79404	0.799239	0.797274	0.00282179		0.0875527	0.0876932	0.0875714	0.0876058	7.62691e-05		0.985445	0.985908	0.984832	0.985395		0.671232	0.664686	0.672505	0.669474
15	0.761539	0.756302	0.761446	0.759762	0.00299678		0.0904037	0.0904236	0.0902213	0.0903495	0.000111498		0.999986	1	0.999986	0.999991		0.614913	0.608108	0.614791	0.612604
16	0.713577	0.708951	0.715102	0.712543	0.00320327		0.0917205	0.0918184	0.091816	0.091785	5.58169e-05		1	1	1	1		0.554699	0.549128	0.556544	0.553457
17	0.669211	0.665817	0.670509	0.668512	0.00242285		0.0933341	0.093652	0.0933878	0.093458	0.000170139		1	1	1	1		0.502868	0.499045	0.504336	0.502083
18	0.627012	0.62338	0.628544	0.626312	0.00265224		0.0950171	0.0952804	0.0951439	0.0951471	0.000131661		1	1	1	1		0.456677	0.452834	0.458304	0.455938
19	0.585877	0.58314	0.587937	0.585651	0.00240634		0.0965437	0.0970159	0.0968276	0.0967957	0.000237698		1	1	1	1		0.414304	0.411572	0.416367	0.414081
20	0.548052	0.5444	0.548694	0.547049	0.0023164		0.098438	0.0987087	0.098436	0.0985275	0.000156871		1	1	1	1		0.37746	0.374003	0.378069	0.376511
Transition		Accuracy						Efficiency						Precision					Recall
w	Data set 1	Data set 2	Data set 3	Mean	Std.dev.		Data set 1	Data set 2	Data set 3	Mean	Std.dev.		Data set 1	Data set 2	Data set 3	Mean		Data set 1	Data set 2	Data set 3	Mean
7	0.685843	0.691969	0.68642	0.688077	0.00338246		0.0579293	0.0587164	0.0579604	0.058202	0.000445699		0.522351	0.529461	0.522897	0.524903		0.998306	0.998412	0.998753	0.99849
8	0.77531	0.781068	0.776347	0.777575	0.00306947		0.0689342	0.0697809	0.0689577	0.0692243	0.00048222		0.635769	0.643762	0.636909	0.638814		0.993328	0.992826	0.993952	0.993369
9	0.8319	0.837558	0.833637	0.834365	0.00289859		0.0797637	0.0806677	0.0798895	0.080107	0.000489673		0.722112	0.731053	0.723713	0.725626		0.981058	0.980388	0.982933	0.98146
10	0.86611	0.871905	0.867816	0.86861	0.00297797		0.0900828	0.091099	0.0902116	0.0904645	0.000553285		0.791392	0.801506	0.792654	0.795184		0.956406	0.95586	0.958725	0.956997
11	0.880399	0.884544	0.882883	0.882609	0.00208649		0.102643	0.103711	0.102826	0.10306	0.000571186		0.843957	0.852728	0.846572	0.847752		0.92013	0.918827	0.922449	0.920468
12	0.884119	0.886421	0.88631	0.885617	0.00129814		0.108698	0.109727	0.108932	0.109119	0.000539528		0.890716	0.897731	0.892601	0.893682		0.877619	0.875392	0.880108	0.877706
13	0.873862	0.875181	0.876041	0.875028	0.00109715		0.120555	0.121635	0.120777	0.120989	0.000570113		0.92503	0.931511	0.927373	0.927971		0.828058	0.825275	0.830093	0.827809
14	0.853228	0.852143	0.855511	0.853627	0.00171916		0.128387	0.129057	0.128609	0.128684	0.000341424		0.948137	0.952598	0.949643	0.950126		0.775591	0.770854	0.778358	0.774934
15	0.826287	0.823552	0.827405	0.825748	0.00198243		0.140189	0.140666	0.140336	0.140397	0.000244472		0.966238	0.969875	0.967036	0.967716		0.721748	0.715592	0.72301	0.720117
16	0.793968	0.791974	0.795305	0.793749	0.00167632		0.14171	0.142611	0.141971	0.142097	0.00046343		0.978136	0.980986	0.979326	0.979482		0.668163	0.664032	0.669503	0.667232
17	0.76084	0.759254	0.763174	0.761089	0.00197171		0.148471	0.149429	0.148986	0.148962	0.000479138		0.986359	0.988815	0.987876	0.987683		0.619255	0.616199	0.62175	0.619068
18	0.728094	0.72539	0.729401	0.727628	0.00204548		0.155846	0.156631	0.156236	0.156238	0.000392175		0.991347	0.992394	0.991761	0.991834		0.575317	0.571601	0.576811	0.574577
19	0.690302	0.685717	0.690704	0.688908	0.00277034		0.168264	0.168619	0.16863	0.168504	0.000208353		0.993555	0.995523	0.994887	0.994655		0.528878	0.52297	0.528973	0.52694
20	0.629774	0.626286	0.630567	0.628876	0.00227726		0.177776	0.178339	0.178274	0.17813	0.00030823		0.99702	0.997236	0.997432	0.997229		0.460245	0.456484	0.461005	0.459245
1-seed		Accuracy						Efficiency						Precision					Recall
w	Data set 1	Data set 2	Data set 3	Mean	Std.dev.		Data set 1	Data set 2	Data set 3	Mean	Std.dev.		Data set 1	Data set 2	Data set 3	Mean		Data set 1	Data set 2	Data set 3	Mean
7	0.67593	0.681759	0.675912	0.677867	0.00337071		0.0557364	0.0564652	0.0557175	0.0559731	0.000426335		0.510732	0.517394	0.510656	0.512927		0.999089	0.999176	0.999303	0.999189
8	0.763197	0.769253	0.764046	0.765499	0.00327887		0.0665575	0.0674139	0.06658	0.0668505	0.000488077		0.618715	0.626622	0.619525	0.621621		0.995718	0.99595	0.996507	0.996059
9	0.821817	0.827955	0.823582	0.824451	0.00315995		0.077478	0.0784019	0.0775574	0.0778125	0.000512027		0.703909	0.713043	0.705681	0.707544		0.987171	0.987019	0.988782	0.987657
10	0.860232	0.864916	0.862017	0.862388	0.00236392		0.0881153	0.0890458	0.0882675	0.0884762	0.00049913		0.774398	0.782678	0.77571	0.777595		0.967464	0.966464	0.969934	0.967954
11	0.880292	0.883956	0.882477	0.882241	0.00184329		0.100964	0.101989	0.101093	0.101349	0.000558005		0.832405	0.839895	0.834472	0.835591		0.934025	0.932895	0.936342	0.93442
12	0.886915	0.89022	0.8893	0.888812	0.00170592		0.107544	0.108631	0.107817	0.107997	0.00056561		0.878862	0.88683	0.880387	0.882026		0.895117	0.893637	0.898397	0.895717
13	0.880292	0.882186	0.883047	0.881842	0.00140942		0.119817	0.120858	0.12009	0.120255	0.000539706		0.915615	0.923347	0.919262	0.919408		0.847594	0.844539	0.849578	0.847237
14	0.863405	0.863121	0.865149	0.863892	0.00109805		0.128109	0.128819	0.128227	0.128385	0.000380595		0.942892	0.94876	0.944496	0.945383		0.796279	0.791663	0.798101	0.795347
15	0.83659	0.833723	0.837534	0.835949	0.00198504		0.139822	0.140234	0.139882	0.139979	0.000222244		0.962105	0.965642	0.963079	0.963609		0.740045	0.733514	0.740946	0.738169
16	0.806844	0.805428	0.807685	0.806652	0.00114095		0.142085	0.143113	0.142192	0.142463	0.000565		0.97513	0.977988	0.976295	0.976471		0.688094	0.684629	0.688738	0.687153
17	0.774527	0.773228	0.77655	0.774768	0.00167399		0.149135	0.150128	0.149651	0.149638	0.000496628		0.984124	0.98722	0.985731	0.985691		0.638533	0.63548	0.640607	0.638207
18	0.741007	0.738619	0.741511	0.740379	0.00154486		0.156318	0.157156	0.156386	0.15662	0.000465471		0.990574	0.99125	0.990722	0.990849		0.591887	0.588606	0.592476	0.59099
19	0.706032	0.70176	0.706529	0.704774	0.00262207		0.169865	0.170205	0.170385	0.170152	0.000263925		0.993418	0.994935	0.993854	0.994069		0.547614	0.542038	0.548079	0.54591
20	0.662351	0.659714	0.662928	0.661664	0.00171332		0.182253	0.183143	0.182877	0.182758	0.000456964		0.996013	0.996653	0.996153	0.996273		0.496144	0.493034	0.496757	0.495311
2-seed		Accuracy						Efficiency						Precision					Recall
w	Data set 1	Data set 2	Data set 3	Mean	Std.dev.		Data set 1	Data set 2	Data set 3	Mean	Std.dev.		Data set 1	Data set 2	Data set 3	Mean		Data set 1	Data set 2	Data set 3	Mean
7	0.600879	0.606399	0.60104	0.602772	0.00314136		0.0271625	0.0275163	0.0271415	0.0272734	0.000210576		0.429474	0.435135	0.429635	0.431415		0.999974	0.999975	0.999991	0.99998
8	0.706461	0.712104	0.706151	0.708239	0.00335084		0.0338832	0.034278	0.0338607	0.0340073	0.000234716		0.546216	0.553009	0.545847	0.548357		0.999768	0.999711	0.999759	0.999746
9	0.774339	0.780352	0.773646	0.776112	0.00368815		0.0397186	0.0401935	0.0396952	0.0398691	0.000281193		0.632581	0.64057	0.631447	0.634866		0.997979	0.998166	0.998503	0.998216
10	0.825506	0.830944	0.825197	0.827216	0.00323225		0.0445634	0.0450782	0.0445596	0.0447337	0.000298299		0.706678	0.714777	0.705697	0.709051		0.992373	0.992198	0.993419	0.992663
11	0.86261	0.868237	0.864524	0.865124	0.0028608		0.0512915	0.0518711	0.051356	0.0515062	0.000317656		0.771743	0.781063	0.773533	0.775446		0.97773	0.977315	0.979776	0.978273
12	0.886462	0.891781	0.889898	0.88938	0.00269736		0.0590385	0.0596865	0.0592268	0.0593172	0.000333323		0.828471	0.838525	0.83154	0.832845		0.953182	0.95226	0.957065	0.954169
13	0.899633	0.903223	0.902447	0.901767	0.00188911		0.0631547	0.0636923	0.0633097	0.0633856	0.000276685		0.878259	0.887609	0.880216	0.882028		0.922073	0.919396	0.92583	0.922433
14	0.893536	0.895906	0.897217	0.895553	0.00186557		0.0795671	0.0803341	0.079873	0.0799247	0.000386072		0.913619	0.921572	0.917473	0.917555		0.874318	0.871631	0.877837	0.874595
15	0.880432	0.880968	0.882967	0.881456	0.001336		0.0796042	0.0802717	0.0799063	0.0799274	0.000334217		0.940666	0.946363	0.941651	0.942893		0.827448	0.824027	0.831168	0.831168
16	0.859921	0.858898	0.861637	0.860152	0.00138444		0.0865003	0.0870165	0.0867106	0.0867425	0.000259547		0.961678	0.966442	0.962661	0.963594		0.777637	0.772891	0.779803	0.776777
17	0.834544	0.832027	0.835822	0.834131	0.00193082		0.0920698	0.0924207	0.0921658	0.0922188	0.00018138		0.974476	0.978091	0.976443	0.976336		0.729753	0.723921	0.730606	0.728093
18	0.804694	0.802283	0.805381	0.804119	0.00162678		0.0993267	0.0999177	0.0994075	0.0995506	0.000320436		0.983833	0.986617	0.985666	0.985372		0.680742	0.675986	0.680849	0.679192
19	0.773412	0.769808	0.774282	0.772501	0.00237226		0.100598	0.100901	0.100815	0.100772	0.00015622		0.990323	0.992111	0.990957	0.99113		0.634449	0.628892	0.635359	0.6329
20	0.741546	0.73724	0.740894	0.739893	0.00232087		0.106139	0.106388	0.106101	0.106209	0.000155997		0.994346	0.995811	0.995227	0.995128		0.591233	0.58527	0.590093	0.588865
4-seed		Accuracy						Efficiency						Precision					Recall
w	Data set 1	Data set 2	Data set 3	Mean	Std.dev.		Data set 1	Data set 2	Data set 3	Mean	Std.dev.		Data set 1	Data set 2	Data set 3	Mean		Data set 1	Data set 2	Data set 3	Mean
7	0.540993	0.545985	0.540922	0.542633	0.00290301		0.014429	0.014611	0.014419	0.0144863	0.000108066		0.370795	0.375503	0.370729	0.372342		1	0.999992	1	0.999997
8	0.652969	0.659033	0.652798	0.654933	0.00355138		0.0175469	0.0177628	0.0175313	0.0176137	0.000129369		0.484749	0.491463	0.484558	0.486923		0.999991	0.999992	1	0.999994
9	0.72807	0.734877	0.728068	0.730338	0.0039304		0.021242	0.0214936	0.0212218	0.0213192	0.00015144		0.572495	0.580954	0.572476	0.575308		0.999751	0.999762	0.999802	0.999772
10	0.783047	0.789541	0.7827	0.785096	0.00385336		0.0242968	0.0245886	0.0242829	0.0243894	0.000172608		0.64412	0.652994	0.643554	0.64689		0.998384	0.998294	0.998615	0.998431
11	0.82754	0.834207	0.828228	0.829992	0.00366674		0.0285862	0.0289234	0.0285947	0.0287014	0.000192248		0.708989	0.71872	0.709379	0.712363		0.993697	0.993913	0.994916	0.994175
12	0.86389	0.86984	0.866194	0.866641	0.00300017		0.0322413	0.0325857	0.0322693	0.0323654	0.000191296		0.76995	0.780074	0.772563	0.774195		0.983938	0.982952	0.985651	0.98418
13	0.888587	0.893992	0.891775	0.891451	0.00271743		0.035188	0.0355943	0.0352788	0.0353537	0.000213226		0.824703	0.834181	0.827616	0.828833		0.963199	0.963043	0.966717	0.96432
14	0.901531	0.905533	0.904382	0.903815	0.00206045		0.0432961	0.0437474	0.0434311	0.0434915	0.000231635		0.871761	0.88082	0.874321	0.875634		0.933406	0.931672	0.936583	0.933887
15	0.903596	0.905551	0.906262	0.905136	0.00138017		0.0474611	0.0478775	0.0476203	0.047653	0.000210109		0.910166	0.917089	0.912305	0.913187		0.89712	0.894299	0.900298	0.897239
16	0.894362	0.895237	0.896533	0.895377	0.00109268		0.0509348	0.0513243	0.0510976	0.0511189	0.000195644		0.9385	0.945332	0.940313	0.941382		0.854189	0.850185	0.856649	0.853674
17	0.875705	0.875837	0.878394	0.876645	0.00151561		0.0564438	0.0568569	0.0566438	0.0566482	0.000206552		0.959334	0.965394	0.962123	0.962284		0.805487	0.801486	0.808071	0.805015
18	0.853267	0.851809	0.854331	0.853136	0.00126623		0.0585002	0.0589096	0.0586418	0.0586839	0.000207925		0.974462	0.977661	0.975454	0.975859		0.758884	0.754663	0.759966	0.757838
19	0.826157	0.82222	0.826607	0.824995	0.00241304		0.0624023	0.0625751	0.0624853	0.0624876	8.64125e-05		0.984062	0.986385	0.985042	0.985163		0.71192	0.704903	0.712076	0.709633
20	0.797145	0.792939	0.797126	0.795737	0.00242246		0.0634067	0.06353	0.0634245	0.0634538	6.66569e-05		0.990688	0.992962	0.991338	0.991663		0.666864	0.659991	0.666543	0.664466
8-seed		Accuracy						Efficiency						Precision					Recall
w	Data set 1	Data set 2	Data set 3	Mean	Std.dev.		Data set 1	Data set 2	Data set 3	Mean	Std.dev.		Data set 1	Data set 2	Data set 3	Mean		Data set 1	Data set 2	Data set 3	Mean
7	0.484228	0.48842	0.484046	0.485565	0.00247463		0.00739453	0.00748713	0.00738894	0.00742354	5.5147e-05		0.31946	0.323119	0.319301	0.320627		1	1	1	1
8	0.601855	0.606964	0.60139	0.603403	0.00309256		0.00887018	0.00897699	0.00886142	0.00890286	6.43473e-05		0.430467	0.435713	0.429991	0.432057		1	1	1	1
9	0.685433	0.69257	0.686344	0.688116	0.00388432		0.0109519	0.0110827	0.0109439	0.0109928	7.78937e-05		0.521427	0.529718	0.522473	0.52454		0.999948	1	0.999983	0.999977
10	0.74318	0.749672	0.74344	0.745431	0.00367552		0.0127494	0.0128973	0.0127391	0.0127952	8.85083e-05		0.591423	0.599703	0.59172	0.594282		0.999699	0.99966	0.999794	0.999718
11	0.793042	0.79941	0.793511	0.795321	0.003549		0.0171982	0.0174031	0.0171991	0.0172668	0.000118065		0.657847	0.66672	0.65828	0.660949		0.998177	0.998039	0.998667	0.998294
12	0.833766	0.840286	0.834143	0.836065	0.00366041		0.0198146	0.0200486	0.0198201	0.0198945	0.000133524		0.717609	0.727643	0.71786	0.721037		0.994789	0.994193	0.99538	0.994788
13	0.866711	0.873133	0.869354	0.869733	0.00322765		0.0226025	0.0228814	0.0226498	0.0227113	0.000149243		0.773678	0.783902	0.776564	0.778048		0.985176	0.985287	0.987329	0.985931
14	0.889848	0.89473	0.892215	0.892264	0.00244158		0.024173	0.0244383	0.0242282	0.0242798	0.000139979		0.823923	0.833193	0.826465	0.82786		0.96724	0.966082	0.969332	0.967552
15	0.904575	0.908841	0.906719	0.906712	0.00213304		0.0269402	0.0272441	0.0270372	0.0270738	0.000155211		0.869882	0.878628	0.870874	0.873128		0.94215	0.941206	0.945641	0.942999
16	0.906077	0.909617	0.908308	0.908001	0.00178979		0.030149	0.0304749	0.030244	0.0302893	0.000167616		0.905113	0.913739	0.907314	0.908722		0.907043	0.905531	0.909304	0.907293
17	0.900186	0.901894	0.901966	0.901349	0.00100765		0.0357096	0.0360667	0.0357969	0.0358577	0.000186115		0.936424	0.943115	0.938322	0.939287		0.866648	0.864125	0.868322	0.866365
18	0.886299	0.88678	0.888341	0.88714	0.00106747		0.0351483	0.0354766	0.0352817	0.0353022	0.000165119		0.957524	0.96246	0.958972	0.959652		0.824937	0.822134	0.827401	0.824824
19	0.865366	0.864326	0.868087	0.865926	0.00194223		0.0367919	0.0370312	0.0369544	0.0369258	0.00012213		0.971792	0.975799	0.974169	0.97392		0.77995	0.77571	0.78284	0.7795
20	0.840937	0.838293	0.842118	0.840449	0.00195883		0.0395921	0.0397833	0.0396749	0.0396834	9.5891e-05		0.982618	0.98541	0.984394	0.984141		0.734964	0.729397	0.735776	0.733379
16-seed		Accuracy						Efficiency						Precision					Recall
w	Data set 1	Data set 2	Data set 3	Mean	Std.dev.		Data set 1	Data set 2	Data set 3	Mean	Std.dev.		Data set 1	Data set 2	Data set 3	Mean		Data set 1	Data set 2	Data set 3	Mean
7	0.440966	0.445126	0.440937	0.442343	0.00241018		0.00397143	0.00402042	0.00396889	0.00398691	2.9041e-05		0.282846	0.286278	0.282822	0.283982		1	1	1	1
8	0.554068	0.559509	0.55421	0.555929	0.00310134		0.00476902	0.00482613	0.00476595	0.00478703	3.38918e-05		0.383191	0.388415	0.383326	0.384977		1	1	1	1
9	0.644661	0.650426	0.645236	0.646774	0.00317558		0.00544518	0.00550884	0.00544126	0.0054651	3.79376e-05		0.475645	0.481951	0.476273	0.477957		1	0.999992	0.999991	0.999994
10	0.707939	0.713225	0.707074	0.709412	0.0033297		0.0063639	0.00643805	0.00635787	0.00638661	4.46513e-05		0.547928	0.554304	0.546896	0.549709		0.999957	0.999898	0.99994	0.999932
11	0.757375	0.763953	0.757484	0.759604	0.00376664		0.00923445	0.00934636	0.0092301	0.0092703	6.5904e-05		0.609691	0.618275	0.6098	0.612589		0.999475	0.99944	0.999561	0.999492
12	0.799773	0.805619	0.80005	0.801814	0.00329822		0.0111732	0.0113119	0.0111783	0.0112212	7.8665e-05		0.667247	0.675445	0.667464	0.670052		0.997988	0.997945	0.998366	0.9981
13	0.836172	0.843413	0.837814	0.839133	0.00379678		0.0128536	0.013012	0.0128668	0.0129108	8.79035e-05		0.721393	0.732327	0.723333	0.725684		0.994385	0.994227	0.995346	0.994653
14	0.86624	0.872837	0.868224	0.8691	0.00338454		0.0140536	0.0142251	0.0140759	0.0141182	9.32066e-05		0.773145	0.783963	0.775457	0.777521		0.984824	0.984438	0.986202	0.985154
15	0.89012	0.895054	0.892115	0.89243	0.00248162		0.0167438	0.0169241	0.0167771	0.016815	9.59444e-05		0.823269	0.83311	0.825451	0.827277		0.968788	0.966948	0.970494	0.968743
16	0.904713	0.90949	0.907444	0.907216	0.00239681		0.0178709	0.0180779	0.0179295	0.0179594	0.000106724		0.867101	0.876953	0.869833	0.871296		0.945736	0.944535	0.948454	0.946241
17	0.910264	0.912835	0.911936	0.911678	0.00130471		0.0190737	0.0192773	0.0191331	0.0191614	0.000104716		0.904187	0.910952	0.90514	0.906759		0.916424	0.914726	0.918836	0.916662
18	0.906014	0.907462	0.907988	0.907155	0.00102247		0.0211386	0.0213109	0.0212029	0.0212174	8.70964e-05		0.931971	0.939751	0.93402	0.935247		0.881463	0.877319	0.883368	0.880717
19	0.89275	0.89401	0.896702	0.894487	0.00201846		0.0220969	0.022301	0.0222183	0.0222054	0.000102696		0.953376	0.959678	0.957315	0.95679		0.839374	0.836753	0.843306	0.839811
20	0.875532	0.874165	0.877493	0.87573	0.00167271		0.0226804	0.0228153	0.0227597	0.0227518	6.77716e-05		0.97081	0.975296	0.972687	0.972931		0.797285	0.792036	0.799271	0.796197
