# Supplementary material for: Seeds for effective oligonucleotide design
Source: BMC Genomics. 2011 Jun 1;12:280. doi: 10.1186/1471-2164-12-280 (PMC3128067; doi:10.1186/1471-2164-12-280)
Supplement: Additional file 3 — This file contains the complete results of our tests for all the 70-mer data sets. [file 1471-2164-12-280-S3.XLSX]

## Sheet: Sheet1
Contiguous		Accuracy						Efficiency						Precision					Recall
w	Data set 1	Data set 2	Data set 3	Mean	Std.dev.		Data set 1	Data set 2	Data set 3	Mean	Std.dev.		Data set 1	Data set 2	Data set 3	Mean		Data set 1	Data set 2	Data set 3	Mean
7	0.643982	0.650984	0.647476	0.647481	0.00350081		0.0328712	0.0333784	0.0331208	0.0331235	0.000253588		0.475094	0.482769	0.478929	0.478931		0.999172	0.999113	0.999074	0.99912
8	0.764311	0.770534	0.767121	0.767322	0.00311615		0.0387762	0.0393405	0.0390573	0.039058	0.000282171		0.621088	0.629511	0.624797	0.625132		0.993386	0.992982	0.993413	0.99326
9	0.834031	0.838898	0.836569	0.836499	0.00243408		0.044042	0.0446068	0.0443215	0.0443235	0.000282389		0.72759	0.736056	0.731865	0.731837		0.976953	0.975146	0.976234	0.976111
10	0.869922	0.872607	0.870881	0.871136	0.00136046		0.0486155	0.0490833	0.0488395	0.0488461	0.000233947		0.804484	0.812521	0.80776	0.808255		0.946948	0.942289	0.944702	0.944646
11	0.882095	0.882437	0.881939	0.882157	0.000254728		0.0523935	0.0528137	0.0525368	0.0525813	0.000213593		0.860987	0.866832	0.864098	0.863972		0.904264	0.898614	0.900532	0.901137
12	0.87829	0.876903	0.877016	0.877403	0.000770206		0.0555284	0.0558399	0.0556	0.0556561	0.000163133		0.902977	0.908233	0.905527	0.905579		0.854917	0.847663	0.850246	0.850942
13	0.862031	0.858693	0.860369	0.860364	0.00166914		0.0579761	0.0581484	0.0580781	0.0580675	8.66374e-05		0.933769	0.937977	0.935206	0.935651		0.800529	0.791767	0.796621	0.796306
14	0.836709	0.831835	0.835812	0.834785	0.00259411		0.0598162	0.0598801	0.0600918	0.0599294	0.00014429		0.955644	0.958456	0.956001	0.9567		0.744101	0.734765	0.742468	0.740445
15	0.806252	0.800765	0.805222	0.80408	0.00291635		0.0612863	0.061299	0.0615747	0.0613866	0.000162972		0.970504	0.972716	0.970935	0.971385		0.689549	0.680475	0.687828	0.685951
16	0.773005	0.767247	0.772291	0.770848	0.00313831		0.0624412	0.0624711	0.0628268	0.0625797	0.000214514		0.98165	0.982324	0.981613	0.981862		0.637506	0.629435	0.636551	0.634497
17	0.739707	0.732717	0.737315	0.73658	0.0035524		0.0635798	0.0634251	0.0637669	0.0635906	0.000171188		0.989091	0.989611	0.989347	0.98935		0.590757	0.581711	0.587621	0.586696
18	0.705332	0.698563	0.702488	0.702128	0.00339891		0.0644978	0.0643197	0.0646522	0.0644899	0.000166372		0.993994	0.994619	0.993848	0.994154		0.546597	0.538326	0.543232	0.542719
19	0.671972	0.664777	0.667409	0.668053	0.00364076		0.0654039	0.0651248	0.0653174	0.065282	0.000142852		0.997821	0.997723	0.997657	0.997733		0.506553	0.498443	0.501425	0.50214
20	0.638992	0.631502	0.635316	0.63527	0.00374541		0.0662133	0.0658196	0.0662423	0.0660918	0.000236118		1	1	1	1		0.469499	0.461456	0.46554	0.465498
Transition		Accuracy						Efficiency						Precision					Recall
w	Data set 1	Data set 2	Data set 3	Mean	Std.dev.		Data set 1	Data set 2	Data set 3	Mean	Std.dev.		Data set 1	Data set 2	Data set 3	Mean		Data set 1	Data set 2	Data set 3	Mean
7	0.624008	0.630573	0.626681	0.627087	0.0033014		0.0377613	0.0383925	0.0380739	0.0380759	0.000315593		0.453539	0.460518	0.456373	0.45681		0.999795	0.99975	0.999773	0.999773
8	0.733928	0.741315	0.737956	0.737733	0.00369829		0.0446439	0.0453563	0.0450051	0.0450017	0.000356225		0.580161	0.58958	0.585279	0.585007		0.998599	0.998217	0.9984	0.998405
9	0.80354	0.810279	0.80591	0.806576	0.0034186		0.0513083	0.0520383	0.0516549	0.0516672	0.000365137		0.674045	0.684207	0.677995	0.678749		0.994624	0.993304	0.993315	0.993748
10	0.849307	0.855278	0.852999	0.852528	0.00301322		0.0576831	0.058482	0.0581238	0.0580963	0.000400167		0.747943	0.75794	0.753984	0.753289		0.982453	0.981301	0.981952	0.981902
11	0.877382	0.881912	0.880197	0.87983	0.00228734		0.0650146	0.0657122	0.0654845	0.0654038	0.00035572		0.805599	0.816358	0.811272	0.811076		0.963209	0.958915	0.961922	0.961348
12	0.893572	0.896134	0.894371	0.894692	0.00131065		0.0694366	0.0700363	0.069765	0.0697459	0.000300308		0.856011	0.865645	0.860668	0.860775		0.934581	0.928849	0.930821	0.931417
13	0.898687	0.898295	0.898496	0.898492	0.000195855		0.0760244	0.07649	0.0764061	0.0763068	0.000248185		0.897603	0.904622	0.900677	0.900967		0.899773	0.892056	0.896325	0.896051
14	0.889982	0.888191	0.888992	0.889055	0.000896936		0.080453	0.0808255	0.0808487	0.0807091	0.000222076		0.926007	0.931484	0.927686	0.928392		0.856655	0.848744	0.853397	0.852932
15	0.876219	0.873086	0.874557	0.874621	0.0015674		0.0863685	0.0865764	0.0866138	0.0865196	0.000132188		0.948811	0.953917	0.951261	0.95133		0.813946	0.804884	0.8093	0.809377
16	0.853396	0.849914	0.851408	0.851573	0.00174687		0.0877595	0.0879199	0.088094	0.0879245	0.000167322		0.965671	0.96977	0.966856	0.967432		0.764509	0.756425	0.76059	0.760508
17	0.829441	0.823732	0.827682	0.826951	0.00292369		0.0911166	0.0909594	0.0915237	0.0911999	0.000291216		0.977169	0.979284	0.978009	0.978154		0.720513	0.710823	0.717411	0.716249
18	0.804788	0.797907	0.800754	0.80115	0.00345776		0.0945481	0.0941174	0.0945464	0.094404	0.000248182		0.984123	0.98655	0.984812	0.985162		0.680739	0.669826	0.674662	0.675076
19	0.773763	0.767524	0.770183	0.77049	0.0031306		0.0988656	0.0985542	0.0990323	0.0988174	0.000242644		0.989895	0.99129	0.990474	0.990553		0.635096	0.626176	0.630053	0.630442
20	0.72574	0.720115	0.722795	0.722883	0.00281326		0.101996	0.101578	0.102273	0.101949	0.000349867		0.994267	0.994569	0.993676	0.994171		0.571415	0.564375	0.567965	0.567918
1-seed		Accuracy						Efficiency						Precision					Recall
w	Data set 1	Data set 2	Data set 3	Mean	Std.dev.		Data set 1	Data set 2	Data set 3	Mean	Std.dev.		Data set 1	Data set 2	Data set 3	Mean		Data set 1	Data set 2	Data set 3	Mean
7	0.616314	0.62311	0.619617	0.61968	0.00339834		0.0363705	0.0369826	0.0366819	0.0366783	0.000306106		0.445423	0.452562	0.448901	0.448962		0.999959	0.999935	0.999862	0.999919
8	0.723554	0.730852	0.727122	0.727176	0.00364911		0.0431126	0.0438187	0.0434884	0.0434732	0.000353342		0.567093	0.576162	0.571513	0.571589		0.999246	0.999088	0.999172	0.999169
9	0.792041	0.799838	0.795259	0.795713	0.00391833		0.0497081	0.0504731	0.0501105	0.0500972	0.000382655		0.657202	0.668184	0.661833	0.662406		0.996492	0.996104	0.996069	0.996222
10	0.840442	0.846524	0.844464	0.84381	0.00309327		0.0562315	0.0570521	0.0566887	0.0566574	0.000411152		0.731048	0.74076	0.737333	0.73638		0.988337	0.98752	0.988019	0.987959
11	0.872502	0.877785	0.875298	0.875195	0.00264269		0.0636707	0.0644244	0.0641394	0.0640782	0.000380567		0.79172	0.802936	0.797358	0.797338		0.971642	0.968022	0.970125	0.96993
12	0.892111	0.895456	0.893336	0.893635	0.00169243		0.0683728	0.0690959	0.0687717	0.0687468	0.000362166		0.843466	0.853383	0.848008	0.848286		0.946711	0.941893	0.943784	0.944129
13	0.900751	0.900867	0.900992	0.90087	0.000120595		0.0752513	0.0757701	0.0756604	0.0755606	0.000273413		0.88727	0.894381	0.890548	0.890733		0.914648	0.907447	0.911684	0.91126
14	0.896375	0.89487	0.895997	0.895747	0.000783052		0.0800028	0.0803895	0.0804248	0.0802724	0.00023414		0.920046	0.926063	0.922674	0.922928		0.87389	0.865709	0.87082	0.87014
15	0.88265	0.880088	0.880876	0.881205	0.00131255		0.0858716	0.0861502	0.0861592	0.0860603	0.000163483		0.943076	0.948662	0.94504	0.945593		0.829502	0.82076	0.824871	0.825044
16	0.863351	0.859169	0.861453	0.861324	0.0020939		0.0877854	0.0878435	0.0881154	0.0879148	0.000176168		0.961475	0.965908	0.962936	0.96344		0.7834	0.773673	0.77932	0.778798
17	0.839934	0.835377	0.838396	0.837902	0.00231856		0.0911928	0.0912471	0.091638	0.0913593	0.000242874		0.974648	0.977251	0.975365	0.975755		0.737938	0.729474	0.735158	0.73419
18	0.814663	0.807583	0.810771	0.811006	0.00354599		0.0944624	0.0941168	0.0945281	0.0943691	0.000220975		0.982906	0.984467	0.983438	0.983603		0.695598	0.684581	0.68968	0.689953
19	0.785497	0.779839	0.782519	0.782618	0.0028302		0.0992519	0.099103	0.0995122	0.099289	0.000207146		0.988989	0.990409	0.989213	0.989537		0.651455	0.643108	0.647273	0.647279
20	0.751851	0.745945	0.74946	0.749085	0.00297034		0.103503	0.103104	0.1039	0.103502	0.000397765		0.992287	0.993411	0.992316	0.992671		0.605206	0.597183	0.602104	0.601498
2-seed		Accuracy						Efficiency						Precision					Recall
w	Data set 1	Data set 2	Data set 3	Mean	Std.dev.		Data set 1	Data set 2	Data set 3	Mean	Std.dev.		Data set 1	Data set 2	Data set 3	Mean		Data set 1	Data set 2	Data set 3	Mean
7	0.538692	0.54576	0.542196	0.542216	0.00353385		0.0178692	0.0181609	0.0180284	0.0180195	0.000146061		0.368637	0.375289	0.371926	0.371951		1	1	1	1
8	0.665077	0.671746	0.669094	0.668639	0.00335791		0.0223637	0.0227152	0.0225538	0.0225442	0.000175976		0.49822	0.505742	0.502746	0.502236		0.999975	0.999976	0.999959	0.99997
9	0.74331	0.751419	0.748005	0.747578	0.00407135		0.0260972	0.0265168	0.026325	0.026313	0.000210075		0.59158	0.601929	0.59759	0.597033		0.999721	0.999693	0.99961	0.999675
10	0.797679	0.805315	0.801533	0.801509	0.00381799		0.0300188	0.0304729	0.0302794	0.030257	0.000227878		0.664377	0.675304	0.669835	0.669839		0.997902	0.997322	0.997693	0.997639
11	0.840111	0.846982	0.84381	0.843635	0.00343897		0.0338003	0.0342912	0.0340742	0.0340552	0.000246003		0.728143	0.73902	0.734101	0.733755		0.992771	0.991885	0.992072	0.992243
12	0.872918	0.877185	0.875354	0.875153	0.00214069		0.0383125	0.0387856	0.0386196	0.0385726	0.000240023		0.786451	0.795025	0.791079	0.790852		0.980748	0.978284	0.979726	0.979586
13	0.89594	0.898978	0.897878	0.897599	0.00153778		0.0420943	0.042539	0.0423805	0.0423379	0.000225402		0.837182	0.845917	0.842516	0.841872		0.963569	0.959141	0.961028	0.961246
14	0.907591	0.908769	0.908356	0.908239	0.000597432		0.0460481	0.0464237	0.0463401	0.0462706	0.000197181		0.880785	0.887968	0.884282	0.884345		0.936081	0.930567	0.933777	0.933475
15	0.907179	0.907219	0.906451	0.906949	0.00043252		0.0471455	0.0474651	0.0473393	0.0473166	0.000160994		0.913424	0.91981	0.916494	0.916576		0.901019	0.894968	0.896625	0.897537
16	0.898519	0.896078	0.897181	0.897259	0.00122243		0.0520576	0.0522329	0.0522763	0.0521889	0.000115798		0.938679	0.944258	0.940645	0.941194		0.861654	0.852576	0.857556	0.857262
17	0.883882	0.878962	0.880761	0.881202	0.00248916		0.0580045	0.0579655	0.0581385	0.0580362	9.07609e-05		0.957916	0.961866	0.959064	0.959615		0.82047	0.809216	0.814279	0.814655
18	0.863027	0.859125	0.860428	0.86086	0.00198639		0.0570382	0.0570839	0.0571957	0.0571059	8.10275e-05		0.971089	0.975016	0.972003	0.972703		0.776606	0.767856	0.771831	0.772098
19	0.840073	0.834536	0.836914	0.837174	0.00277777		0.0614594	0.0614318	0.0616316	0.0615076	0.000108292		0.981581	0.983439	0.981868	0.982296		0.734225	0.724795	0.729253	0.729424
20	0.815207	0.807625	0.812461	0.811764	0.00383867		0.0638029	0.063505	0.0639988	0.0637689	0.000248624		0.988358	0.989183	0.987927	0.988489		0.69368	0.682378	0.689924	0.688661
4-seed		Accuracy						Efficiency						Precision					Recall
w	Data set 1	Data set 2	Data set 3	Mean	Std.dev.		Data set 1	Data set 2	Data set 3	Mean	Std.dev.		Data set 1	Data set 2	Data set 3	Mean		Data set 1	Data set 2	Data set 3	Mean
7	0.481772	0.487034	0.484376	0.484394	0.00263107		0.00947067	0.00962327	0.00955433	0.00954942	7.64186e-05		0.317325	0.321906	0.319588	0.319607		1	1	1	1
8	0.606737	0.613104	0.610099	0.60998	0.00318524		0.0113392	0.0115205	0.0114354	0.0114317	9.06971e-05		0.435479	0.442069	0.438952	0.438833		1	1	1	1
9	0.69635	0.702978	0.699938	0.699755	0.00331788		0.0133695	0.013577	0.013481	0.0134758	0.000103858		0.534159	0.542002	0.538397	0.538186		0.999984	0.999976	0.999968	0.999976
10	0.754231	0.762567	0.758211	0.758336	0.00416959		0.0151146	0.0153479	0.015243	0.0152352	0.000116872		0.605512	0.616366	0.610695	0.610857		0.999787	0.999693	0.999691	0.999724
11	0.800698	0.807681	0.804271	0.804216	0.0034919		0.0178836	0.0181441	0.0180382	0.018022	0.000131026		0.668141	0.678127	0.673271	0.67318		0.998869	0.998427	0.998562	0.998619
12	0.839208	0.846068	0.842995	0.842757	0.00343594		0.0201563	0.020436	0.0203283	0.0203068	0.000141077		0.725376	0.736345	0.731351	0.731024		0.995419	0.994216	0.994867	0.994834
13	0.872008	0.877021	0.874025	0.874351	0.00252258		0.0220358	0.0223067	0.0221987	0.0221804	0.000136347		0.780686	0.790178	0.784814	0.785226		0.987526	0.98531	0.986119	0.986318
14	0.895181	0.899505	0.897375	0.897354	0.00216227		0.0241918	0.0244479	0.0243712	0.024337	0.000131452		0.82907	0.838986	0.833832	0.833963		0.972749	0.969434	0.971401	0.971195
15	0.909223	0.912039	0.91026	0.910507	0.00142408		0.0272927	0.0275589	0.0274482	0.0274333	0.000133698		0.87133	0.880202	0.876145	0.875892		0.950563	0.946266	0.947139	0.947989
16	0.913619	0.914159	0.913703	0.913827	0.000290495		0.0293147	0.0294985	0.0294696	0.0294276	9.88534e-05		0.905792	0.91382	0.909523	0.909711		0.921582	0.914498	0.917922	0.918001
17	0.910355	0.908296	0.908744	0.909132	0.00108324		0.0313786	0.031491	0.0315283	0.031466	7.79325e-05		0.934806	0.939765	0.935647	0.936739		0.887151	0.878866	0.883345	0.883121
18	0.898454	0.89486	0.89715	0.896821	0.00181969		0.0341098	0.0341861	0.0343068	0.0342009	9.93037e-05		0.956042	0.960157	0.957423	0.957874		0.84741	0.837878	0.844016	0.843101
19	0.880432	0.876439	0.877437	0.878103	0.00207793		0.0369859	0.0370467	0.0371224	0.0370517	6.83737e-05		0.969008	0.972407	0.968755	0.970057		0.806693	0.797712	0.801852	0.802086
20	0.86127	0.854847	0.856889	0.857669	0.00328134		0.0393503	0.0392576	0.0393684	0.0393254	5.94075e-05		0.979485	0.981774	0.979977	0.980412		0.768516	0.756982	0.761272	0.762257
8-seed		Accuracy						Efficiency						Precision					Recall
w	Data set 1	Data set 2	Data set 3	Mean	Std.dev.		Data set 1	Data set 2	Data set 3	Mean	Std.dev.		Data set 1	Data set 2	Data set 3	Mean		Data set 1	Data set 2	Data set 3	Mean
7	0.436953	0.442019	0.439485	0.439486	0.00253298		0.00501073	0.00509101	0.00505582	0.00505252	4.02386e-05		0.279552	0.283713	0.281628	0.281631		1	1	1	1
8	0.554823	0.561074	0.558555	0.558151	0.0031452		0.00613722	0.00623597	0.00619189	0.00618836	4.94712e-05		0.383913	0.389926	0.387496	0.387112		1	1	1	1
9	0.653091	0.659897	0.656918	0.656635	0.00341205		0.00710783	0.00721941	0.00717244	0.00716656	5.60187e-05		0.484881	0.492423	0.489113	0.488805		1	1	1	1
10	0.716332	0.723694	0.720743	0.720256	0.00370514		0.00812626	0.00825162	0.00820134	0.00819307	6.30854e-05		0.55804	0.56703	0.563413	0.562828		0.999984	0.999976	0.999984	0.999981
11	0.763305	0.770715	0.767353	0.767124	0.00371012		0.00938381	0.00952471	0.00946674	0.00945842	7.08169e-05		0.617277	0.627045	0.622625	0.622315		0.999836	0.99979	0.99974	0.999789
12	0.803555	0.81039	0.807406	0.807117	0.00342662		0.0106516	0.0108055	0.0107429	0.0107333	7.74015e-05		0.672012	0.681805	0.67752	0.677112		0.999131	0.99875	0.998903	0.998928
13	0.838944	0.845962	0.841809	0.842238	0.00352885		0.0119065	0.0120754	0.01201	0.0119973	8.51874e-05		0.724429	0.735233	0.728935	0.729532		0.996459	0.995958	0.996044	0.996154
14	0.869545	0.875134	0.872606	0.872429	0.00279883		0.0126497	0.0128079	0.0127514	0.0127363	8.01737e-05		0.775177	0.78521	0.780814	0.7804		0.990075	0.988319	0.988856	0.989083
15	0.893508	0.898808	0.895973	0.896096	0.00265232		0.0145039	0.0146638	0.0146163	0.0145947	8.21272e-05		0.822313	0.833467	0.827685	0.827822		0.978199	0.975267	0.976542	0.976669
16	0.910486	0.913172	0.910526	0.911395	0.00153958		0.0161778	0.0163253	0.0162845	0.0162626	7.61797e-05		0.865446	0.874238	0.868037	0.86924		0.960471	0.955736	0.957389	0.957866
17	0.917042	0.918566	0.917226	0.917611	0.000831738		0.0181815	0.0183131	0.0182803	0.0182583	6.84884e-05		0.899899	0.908747	0.904046	0.904231		0.934851	0.928599	0.930796	0.931416
18	0.916105	0.915615	0.915143	0.915621	0.000480994		0.0199895	0.0200969	0.0200927	0.0200597	6.08145e-05		0.928449	0.935535	0.931069	0.931684		0.904084	0.896525	0.899752	0.90012
19	0.907641	0.905443	0.906187	0.906424	0.00111822		0.0202696	0.0203367	0.0203594	0.0203219	4.66603e-05		0.949608	0.955402	0.952383	0.952464		0.869227	0.860449	0.864265	0.864647
20	0.893884	0.890673	0.891816	0.892124	0.00162778		0.0219156	0.0219869	0.0220234	0.0219753	5.48636e-05		0.966242	0.969673	0.966979	0.967631		0.831608	0.823575	0.827495	0.827559
16-seed		Accuracy						Efficiency						Precision					Recall
w	Data set 1	Data set 2	Data set 3	Mean	Std.dev.		Data set 1	Data set 2	Data set 3	Mean	Std.dev.		Data set 1	Data set 2	Data set 3	Mean		Data set 1	Data set 2	Data set 3	Mean
7	0.407769	0.412654	0.410303	0.410242	0.00244301		0.00259988	0.00264199	0.00262343	0.00262176	2.11026e-05		0.256099	0.259965	0.258102	0.258055		1	1	1	1
8	0.502581	0.508083	0.505355	0.505339	0.00275105		0.00320939	0.00326077	0.00323859	0.00323625	2.57712e-05		0.335631	0.340557	0.33811	0.338099		1	1	1	1
9	0.610283	0.61692	0.613313	0.613505	0.00332244		0.00378511	0.00384464	0.0038197	0.00381648	2.9895e-05		0.439142	0.446048	0.442287	0.442492		1	1	1	1
10	0.679984	0.68729	0.684362	0.683879	0.00367669		0.00426164	0.00432794	0.00430173	0.0042971	3.33885e-05		0.515134	0.523568	0.520175	0.519625		1	0.999992	1	0.999997
11	0.728837	0.73607	0.732793	0.732566	0.00362174		0.00473071	0.00480243	0.00477413	0.00476909	3.61251e-05		0.573365	0.582371	0.578285	0.578007		0.999992	0.999984	0.999968	0.999981
12	0.768936	0.776246	0.772912	0.772698	0.00365999		0.0053294	0.00540856	0.00537735	0.00537177	3.98735e-05		0.624661	0.634397	0.629981	0.62968		0.999869	0.999798	0.999732	0.9998
13	0.804465	0.813142	0.809511	0.809039	0.00435749		0.00596818	0.00605497	0.00602195	0.00601504	4.38085e-05		0.673308	0.685595	0.680543	0.679815		0.999082	0.998992	0.99879	0.998954
14	0.838388	0.845762	0.842253	0.842134	0.00368808		0.00664601	0.00673766	0.00670358	0.00669575	4.63265e-05		0.723411	0.734776	0.729558	0.729249		0.99682	0.996241	0.996126	0.996395
15	0.86873	0.873444	0.871062	0.871079	0.00235707		0.0075286	0.00762018	0.00759254	0.00758044	4.69742e-05		0.773117	0.781811	0.777407	0.777445		0.991329	0.989408	0.990375	0.990371
16	0.89217	0.897532	0.894262	0.894654	0.00270263		0.00907167	0.00917823	0.00914248	0.0091308	5.42308e-05		0.817958	0.82884	0.822999	0.823266		0.981191	0.978639	0.979036	0.979622
17	0.908407	0.91111	0.909115	0.909544	0.00140195		0.00994014	0.010032	0.0100038	0.009992	4.70765e-05		0.857557	0.865998	0.861563	0.861706		0.965668	0.961182	0.962222	0.963024
18	0.918492	0.920045	0.918321	0.918952	0.0009499		0.0107263	0.0107965	0.0107876	0.0107701	3.818e-05		0.89385	0.903051	0.89719	0.89803		0.944531	0.937691	0.94047	0.940897
19	0.919645	0.919319	0.918396	0.91912	0.000647818		0.011504	0.0115639	0.0115649	0.0115443	3.48683e-05		0.922696	0.930225	0.924899	0.92594		0.916615	0.908666	0.911985	0.912422
20	0.915133	0.912212	0.911938	0.913094	0.0017709		0.0122826	0.0123158	0.0123141	0.0123042	1.86778e-05		0.945766	0.950452	0.946773	0.947663		0.886422	0.87693	0.879576	0.880976
